# Supplementary material for: Genome-wide association study for variants that modulate relationships between cerebrospinal fluid amyloid-beta 42, tau, and p-tau levels
Source: Alzheimers Res Ther. 2018 Aug 28;10:86. doi: 10.1186/s13195-018-0410-y (PMC6114488; doi:10.1186/s13195-018-0410-y)
Supplement: Supplementary file 2 — Additional annotations for rQTL and G×G SNPs. Contains additional annotations for the rQTL in Table 2 and G×G SNPs in Table 3 in the main text. (XLSX 12 kb) [file 13195_2018_410_MOESM2_ESM.xlsx]

## Sheet: Sheet1
Table S1. Annotation for rQTLs from Table 2
	Trait Pair	rQTL	Chrom	Location	Type	Maj/Min (MAF)	P-value	Gene	Left Gene	Right Gene	1000G_ALL	1000G_EUR	RegDB score	GWAS Catalog	Proteins Bound	eQTL	Regulatory motifs altered	Enhancer histone marks	Promoter histone marks	Dnase
	tau/A42	rs74131475	1	194252450	intronic	C/T (0.089)	3.33e-08	LOC107985242	EEF1A1P14	RNU6-983P	0.13	0.09	5	NR			Foxp1, HDAC2_disc6, Irf_disc3, Mef2_known5
	tau/A42	rs1936361	10	102370841	intergenic	C/T (0.444)	5e-09		HIF1AN	PAX2			6	NR
	tau/A42	rs118023102	16	75983693	intergenic	G/A (0.027)	3.33e-08		LOC105371348	LOC105371349	0.014	0.033	ND	NR				ESDR, IPSC, BRN
	tau/A42	rs740256221	16	75999881	intergenic	A/G (0.028)	<5E-09		LOC105371348	LOC105371349	0.019	0.033	5	NR	STAT3		BCL, EBF	4 tissues		4 tissues
	ptau/A42	rs152052,3	3	44966906	UTR3	A/T (0.028)	<5E-09	ZDHHC3	TGM4	EXOSC7	0.016	0.039	ND	NR			CDP_1, Foxa_disc2, Foxp1, HNF1_6, Pou1f1_2, Pou2f2_known2, Pou2f2_known5, Pou2f2_known8, Pou3f3	BRST, SKIN, PLCNT
	ptau/A42	rs790994292,3	3	44993764	intronic	T/C (0.029)	<5E-09	ZDHHC3	TGM4	EXOSC7	0.016	0.039	5	NR			Rad21	5 tissues
	ptau/A42	rs689167	6	52785560	intergenic	G/A (0.362)	<5E-09		GSTA3	GSTA9P	0.15	0.28	ND	NR			RXRA	5 Tissues
	ptau/A42	rs10368191	8	135611945	ncRNA_intronic	A/C (0.261)	<5E-09	ZFAT	LOC100129104	LOC286094	0.15	0.11	4	NR	POL2, POL24H8	http://pubmed.gov/22685416	Foxf2
	ptau/A42	rs112959610	13	57488227	intergenic	G/A (0.465)	2.67e-08		RN7SKP6	PRR20A			ND	NR			Foxa_known4, Foxd3, HDAC2_disc6, Nanog_disc4, Pou2f2_known2, Pou5f1_disc1, Sox_1, Zfp105, p300_disc5
	ptau/A42	rs8027714	15	24964597	intergenic	G/A (0.201)	<5E-09		C15orf2	SNRPN	0.1	0.034	6	NR		http://pubmed.gov/22685416	30 altered motifs
Table S2. Annotation for SNPs that interact with rQTLs from Table 2
Trait	rQTL	SNP2	Chrom	Location	Type	Maj/Min (MAF)	P-value	Gene	Left Gene	Right Gene	1000G_ALL	1000G_EUR	RegDB score	GWAS Catalog	Proteins Bound	eQTL	Regulatory motifs altered	Enhancer histone marks	Promoter histone marks	Dnase
Ab42	rs8027714	rs57134082	12	40057892	intronic	T/A (0.166)	<5E-09	C12orf40	ABCD2	SLC2A13	0.24	0.16	6	NR			Cdc5, Cdx, HDAC2_disc6, Mef2_known1, Mef2_known4, PLZF, TATA_known1, Zfp105
tau	rs74025622	rs98176202	3	261440	intronic	T/C (0.062)	1.5e-08	CHL1	LOC642891	LOC402123	0.15	0.063	ND	NR		http://pubmed.gov/22685416
tau	rs74025622	rs731053311,2	7	52374812	intergenic	C/T (0.031)	3e-08		LOC107986796	LOC107986738	0.015	0.047	ND	NR			GATA_known8, HMG-IY_2, Irf_disc3, Irf_known9, RXRA_disc4, STAT_disc3
tau	rs74025622	rs750349652	22	35710231	intronic	G/A (0.144)	3.75e-08	TOM1	HMGXB4	HMOX1	0.12	0.15	2b	NR	regDB = CHD2, RUNX3, NFYB, SP2		AP-4_3, E2A_1, Myb_1, Myf_2, Myf_4 , RP58	20 tissues	5 tissues	7 tissues
ptau	rs689167	rs1558634	7	29553339	UTR3	C/T (0.125)	1e-08	CHN2	NANOGP4	LOC646745			ND	NR
ptau	rs790994293	rs796887032	16	7899349	intergenic	T/C (0.059)	5e-09		RBFOX1	LOC105371069	0.086	0.059	ND	NR			Cphx, Duxl
ptau	rs152053	rs796887032	16	7899349	intergenic	T/C (0.059)	2.75e-08		RBFOX1	LOC105371069	0.086	0.059	ND	NR			Cphx, Duxl
